# Supplementary material for: Danggui-Yimucao Herb Pair Can Protect Mice From the Immune Imbalance Caused by Medical Abortion and Stabilize the Level of Serum Metabolites
Source: Front Pharmacol. 2021 Nov 18;12:754125. doi: 10.3389/fphar.2021.754125 (PMC8636897; doi:10.3389/fphar.2021.754125)
Supplement: Supplementary file 1 [file Table2.XLSX]

## Sheet: Supplementary Table 2
	metabolite.1	metabolite.2	metabolite.3	metabolite.4	metabolite.5	metabolite.6	metabolite.7	metabolite.8	metabolite.9	metabolite.10	metabolite.11	metabolite.12	metabolite.13	metabolite.14	metabolite.15	metabolite.16	metabolite.17	metabolite.18	metabolite.19	metabolite.20	metabolite.21	metabolite.22	metabolite.23	metabolite.24	metabolite.25	metabolite.26	metabolite.27	metabolite.28	metabolite.29	metabolite.30	metabolite.31	metabolite.32	metabolite.33	metabolite.34	metabolite.35	metabolite.36	metabolite.37	metabolite.38	metabolite.39	metabolite.40	metabolite.41	metabolite.42	metabolite.43	metabolite.44	metabolite.45	metabolite.46	metabolite.47	metabolite.48	metabolite.49
metabolite.1	1	-0.57	-0.61	0.47	-0.62	-0.46	-0.52	0.36	-0.48	0.42	0.45	-0.53	-0.52	-0.47	0.46	-0.52	0.41	-0.51	-0.33	0.44	0.61	-0.49	-0.14	-0.49	0.33	0.28	-0.46	-0.34	0.59	0.52	-0.55	-0.5	0.51	0.44	-0.6	-0.43	0.45	0.35	0.5	-0.16	-0.5	-0.5	0.39	-0.32	0.23	0.27	0.48	0.22	0.12
metabolite.2	-0.57	1	0.91	-0.21	0.76	0.36	0.81	-0.16	0.54	-0.35	-0.39	0.59	0.58	0.41	-0.39	0.49	-0.32	0.46	0.39	-0.33	-0.42	0.38	0.04	0.37	-0.31	-0.15	0.48	0.24	-0.45	-0.34	0.51	0.67	-0.51	-0.61	0.58	0.45	-0.63	-0.52	-0.46	0.33	0.56	0.49	-0.41	0.16	-0.48	-0.48	-0.5	-0.47	-0.13
metabolite.3	-0.61	0.91	1	-0.3	0.65	0.39	0.91	-0.19	0.51	-0.47	-0.39	0.6	0.58	0.4	-0.38	0.52	-0.27	0.5	0.36	-0.37	-0.43	0.47	0.12	0.45	-0.33	-0.17	0.5	0.29	-0.45	-0.33	0.53	0.57	-0.45	-0.54	0.62	0.47	-0.56	-0.51	-0.4	0.43	0.6	0.54	-0.32	0.21	-0.43	-0.48	-0.45	-0.48	-0.12
metabolite.4	0.47	-0.21	-0.3	1	-0.22	-0.09	-0.31	0.74	-0.11	0.42	0.4	-0.44	-0.38	-0.41	0.23	-0.5	0.46	-0.6	-0.72	0.31	0.7	-0.52	-0.73	-0.53	0.24	0.19	-0.48	-0.52	0.1	0.68	-0.32	-0.3	0.34	0.23	-0.4	-0.44	0.26	0.1	0.28	-0.49	-0.35	-0.41	0.13	-0.61	0.33	0.4	0.28	0.09	0.27
metabolite.5	-0.62	0.76	0.65	-0.22	1	0.32	0.53	-0.1	0.55	-0.08	-0.22	0.42	0.45	0.33	-0.2	0.45	-0.21	0.41	0.23	-0.15	-0.29	0.19	-0.17	0.18	-0.05	0.08	0.23	0.2	-0.21	-0.26	0.42	0.62	-0.44	-0.6	0.4	0.2	-0.58	-0.5	-0.38	0.17	0.37	0.32	-0.62	0.23	-0.38	-0.48	-0.42	-0.37	0.14
metabolite.6	-0.46	0.36	0.39	-0.09	0.32	1	0.28	0.35	0.52	-0.15	-0.47	0.51	0.57	0.35	-0.49	0.35	-0.4	0.37	0.13	-0.36	-0.34	0.33	-0.05	0.34	-0.46	-0.43	0.44	0.17	-0.51	-0.38	0.55	0.37	-0.45	-0.51	0.5	0.41	-0.49	-0.25	-0.38	0.05	0.57	0.47	-0.31	0	-0.29	-0.28	-0.43	-0.31	-0.37
metabolite.7	-0.52	0.81	0.91	-0.31	0.53	0.28	1	-0.17	0.32	-0.37	-0.34	0.49	0.47	0.31	-0.24	0.45	-0.24	0.48	0.3	-0.23	-0.39	0.37	0.14	0.37	-0.25	-0.12	0.39	0.16	-0.31	-0.32	0.43	0.49	-0.44	-0.51	0.51	0.36	-0.53	-0.53	-0.41	0.46	0.56	0.51	-0.31	0.12	-0.44	-0.45	-0.45	-0.47	-0.06
metabolite.8	0.36	-0.16	-0.19	0.74	-0.1	0.35	-0.17	1	0.17	0.41	0.35	-0.35	-0.25	-0.31	0.2	-0.37	0.3	-0.46	-0.59	0.33	0.49	-0.4	-0.62	-0.4	0.16	0.15	-0.41	-0.48	0.12	0.39	-0.2	-0.23	0.22	0.08	-0.33	-0.4	0.14	0.04	0.23	-0.48	-0.21	-0.27	-0.09	-0.57	0.18	0.28	0.15	0.02	0.12
metabolite.9	-0.48	0.54	0.51	-0.11	0.55	0.52	0.32	0.17	1	-0.1	-0.44	0.34	0.39	0.36	-0.55	0.36	-0.21	0.24	0.23	-0.45	-0.33	0.2	-0.04	0.2	-0.43	-0.38	0.26	0.18	-0.55	-0.37	0.3	0.37	-0.2	-0.39	0.25	0.21	-0.37	0.06	-0.12	-0.12	0.23	0.13	-0.38	0.26	-0.2	-0.07	-0.24	-0.12	-0.17
metabolite.10	0.42	-0.35	-0.47	0.42	-0.08	-0.15	-0.37	0.41	-0.1	1	0.32	-0.51	-0.43	-0.4	0.18	-0.45	0.26	-0.59	-0.5	0.29	0.53	-0.61	-0.51	-0.6	0.28	0.16	-0.62	-0.47	0.32	0.18	-0.47	-0.28	0.32	0.12	-0.62	-0.6	0.2	0.22	0.33	-0.51	-0.56	-0.58	-0.18	-0.47	0.05	0.25	0.23	0.16	0.5
metabolite.11	0.45	-0.39	-0.39	0.4	-0.22	-0.47	-0.34	0.35	-0.44	0.32	1	-0.75	-0.78	-0.63	0.84	-0.67	0.42	-0.64	-0.62	0.8	0.6	-0.53	-0.44	-0.54	0.82	0.8	-0.65	-0.56	0.77	0.61	-0.55	-0.46	0.45	0.48	-0.56	-0.6	0.47	0.07	0.4	-0.37	-0.58	-0.5	0.17	-0.5	0.5	0.33	0.46	0.39	0.59
metabolite.12	-0.53	0.59	0.6	-0.44	0.42	0.51	0.49	-0.35	0.34	-0.51	-0.75	1	0.94	0.82	-0.69	0.89	-0.49	0.72	0.66	-0.73	-0.66	0.82	0.41	0.82	-0.6	-0.47	0.79	0.73	-0.61	-0.5	0.83	0.62	-0.47	-0.54	0.83	0.74	-0.56	-0.48	-0.42	0.46	0.84	0.72	-0.23	0.55	-0.49	-0.66	-0.41	-0.44	-0.48
metabolite.13	-0.52	0.58	0.58	-0.38	0.45	0.57	0.47	-0.25	0.39	-0.43	-0.78	0.94	1	0.8	-0.76	0.85	-0.46	0.67	0.64	-0.67	-0.62	0.72	0.32	0.73	-0.64	-0.48	0.76	0.74	-0.66	-0.52	0.8	0.56	-0.55	-0.65	0.76	0.7	-0.62	-0.53	-0.47	0.44	0.79	0.67	-0.35	0.5	-0.67	-0.68	-0.55	-0.63	-0.52
metabolite.14	-0.47	0.41	0.4	-0.41	0.33	0.35	0.31	-0.31	0.36	-0.4	-0.63	0.82	0.8	1	-0.66	0.87	-0.35	0.56	0.58	-0.69	-0.67	0.87	0.33	0.88	-0.52	-0.31	0.61	0.77	-0.53	-0.44	0.84	0.42	-0.38	-0.43	0.71	0.53	-0.43	-0.39	-0.33	0.18	0.66	0.62	-0.42	0.61	-0.46	-0.51	-0.37	-0.32	-0.4
metabolite.15	0.46	-0.39	-0.38	0.23	-0.2	-0.49	-0.24	0.2	-0.55	0.18	0.84	-0.69	-0.76	-0.66	1	-0.59	0.4	-0.37	-0.43	0.84	0.49	-0.5	-0.19	-0.51	0.83	0.78	-0.53	-0.57	0.86	0.49	-0.57	-0.32	0.31	0.39	-0.46	-0.46	0.35	0.05	0.23	-0.11	-0.49	-0.34	0.25	-0.36	0.48	0.22	0.4	0.39	0.57
metabolite.16	-0.52	0.49	0.52	-0.5	0.45	0.35	0.45	-0.37	0.36	-0.45	-0.67	0.89	0.85	0.87	-0.59	1	-0.45	0.67	0.67	-0.65	-0.71	0.8	0.46	0.81	-0.5	-0.35	0.58	0.8	-0.52	-0.56	0.74	0.61	-0.42	-0.51	0.69	0.5	-0.51	-0.44	-0.35	0.39	0.7	0.61	-0.42	0.71	-0.52	-0.65	-0.35	-0.41	-0.41
metabolite.17	0.41	-0.32	-0.27	0.46	-0.21	-0.4	-0.24	0.3	-0.21	0.26	0.42	-0.49	-0.46	-0.35	0.4	-0.45	1	-0.46	-0.47	0.33	0.62	-0.36	-0.43	-0.37	0.24	0.26	-0.38	-0.42	0.33	0.56	-0.31	-0.37	0.59	0.54	-0.38	-0.36	0.59	0.21	0.56	-0.31	-0.39	-0.41	0.19	-0.29	0.39	0.35	0.51	0.23	0.37
metabolite.18	-0.51	0.46	0.5	-0.6	0.41	0.37	0.48	-0.46	0.24	-0.59	-0.64	0.72	0.67	0.56	-0.37	0.67	-0.46	1	0.64	-0.51	-0.58	0.61	0.48	0.61	-0.48	-0.35	0.63	0.54	-0.33	-0.42	0.68	0.6	-0.53	-0.41	0.8	0.6	-0.46	-0.29	-0.54	0.71	0.79	0.86	-0.12	0.58	-0.36	-0.51	-0.39	-0.25	-0.47
metabolite.19	-0.33	0.39	0.36	-0.72	0.23	0.13	0.3	-0.59	0.23	-0.5	-0.62	0.66	0.64	0.58	-0.43	0.67	-0.47	0.64	1	-0.48	-0.66	0.6	0.79	0.61	-0.38	-0.34	0.73	0.65	-0.37	-0.63	0.41	0.47	-0.39	-0.4	0.51	0.71	-0.44	-0.16	-0.33	0.54	0.47	0.44	-0.06	0.74	-0.46	-0.46	-0.32	-0.21	-0.47
metabolite.20	0.44	-0.33	-0.37	0.31	-0.15	-0.36	-0.23	0.33	-0.45	0.29	0.8	-0.73	-0.67	-0.69	0.84	-0.65	0.33	-0.51	-0.48	1	0.51	-0.67	-0.37	-0.66	0.81	0.73	-0.56	-0.62	0.77	0.38	-0.63	-0.41	0.09	0.14	-0.58	-0.51	0.16	0.01	0.09	-0.15	-0.56	-0.49	0.04	-0.54	0.21	0.18	0.09	0.09	0.51
metabolite.21	0.61	-0.42	-0.43	0.7	-0.29	-0.34	-0.39	0.49	-0.33	0.53	0.6	-0.66	-0.62	-0.67	0.49	-0.71	0.62	-0.58	-0.66	0.51	1	-0.71	-0.67	-0.72	0.44	0.3	-0.57	-0.68	0.51	0.78	-0.57	-0.42	0.57	0.43	-0.63	-0.52	0.46	0.28	0.54	-0.19	-0.54	-0.56	0.31	-0.59	0.39	0.43	0.49	0.23	0.41
metabolite.22	-0.49	0.38	0.47	-0.52	0.19	0.33	0.37	-0.4	0.2	-0.61	-0.53	0.82	0.72	0.87	-0.5	0.8	-0.36	0.61	0.6	-0.67	-0.71	1	0.51	1	-0.48	-0.26	0.72	0.73	-0.47	-0.39	0.82	0.39	-0.36	-0.27	0.83	0.66	-0.31	-0.42	-0.35	0.34	0.71	0.74	-0.11	0.55	-0.25	-0.47	-0.31	-0.2	-0.38
metabolite.23	-0.14	0.04	0.12	-0.73	-0.17	-0.05	0.14	-0.62	-0.04	-0.51	-0.44	0.41	0.32	0.33	-0.19	0.46	-0.43	0.48	0.79	-0.37	-0.67	0.51	1	0.51	-0.25	-0.24	0.47	0.58	-0.16	-0.6	0.13	0.18	-0.16	-0.07	0.34	0.46	-0.14	0.05	-0.16	0.42	0.25	0.33	0.21	0.68	-0.14	-0.24	-0.09	0	-0.38
metabolite.24	-0.49	0.37	0.45	-0.53	0.18	0.34	0.37	-0.4	0.2	-0.6	-0.54	0.82	0.73	0.88	-0.51	0.81	-0.37	0.61	0.61	-0.66	-0.72	1	0.51	1	-0.48	-0.26	0.72	0.75	-0.47	-0.41	0.82	0.38	-0.38	-0.29	0.83	0.66	-0.33	-0.43	-0.36	0.35	0.72	0.74	-0.13	0.56	-0.27	-0.49	-0.33	-0.23	-0.39
metabolite.25	0.33	-0.31	-0.33	0.24	-0.05	-0.46	-0.25	0.16	-0.43	0.28	0.82	-0.6	-0.64	-0.52	0.83	-0.5	0.24	-0.48	-0.38	0.81	0.44	-0.48	-0.25	-0.48	1	0.88	-0.48	-0.48	0.78	0.36	-0.53	-0.28	0.18	0.12	-0.47	-0.43	0.08	-0.08	0.13	-0.24	-0.58	-0.45	0	-0.31	0.36	0.11	0.22	0.25	0.73
metabolite.26	0.28	-0.15	-0.17	0.19	0.08	-0.43	-0.12	0.15	-0.38	0.16	0.8	-0.47	-0.48	-0.31	0.78	-0.35	0.26	-0.35	-0.34	0.73	0.3	-0.26	-0.24	-0.26	0.88	1	-0.42	-0.24	0.73	0.39	-0.31	-0.29	0.09	0.08	-0.26	-0.4	0.04	-0.31	0.05	-0.18	-0.42	-0.23	-0.12	-0.25	0.26	-0.05	0.12	0.12	0.63
metabolite.27	-0.46	0.48	0.5	-0.48	0.23	0.44	0.39	-0.41	0.26	-0.62	-0.65	0.79	0.76	0.61	-0.53	0.58	-0.38	0.63	0.73	-0.56	-0.57	0.72	0.47	0.72	-0.48	-0.42	1	0.53	-0.52	-0.38	0.67	0.42	-0.47	-0.44	0.75	0.99	-0.49	-0.34	-0.44	0.48	0.71	0.61	0.09	0.49	-0.36	-0.48	-0.41	-0.29	-0.43
metabolite.28	-0.34	0.24	0.29	-0.52	0.2	0.17	0.16	-0.48	0.18	-0.47	-0.56	0.73	0.74	0.77	-0.57	0.8	-0.42	0.54	0.65	-0.62	-0.68	0.73	0.58	0.75	-0.48	-0.24	0.53	1	-0.43	-0.48	0.61	0.25	-0.26	-0.32	0.6	0.47	-0.33	-0.35	-0.2	0.31	0.52	0.52	-0.22	0.75	-0.47	-0.58	-0.25	-0.35	-0.47
metabolite.29	0.59	-0.45	-0.45	0.1	-0.21	-0.51	-0.31	0.12	-0.55	0.32	0.77	-0.61	-0.66	-0.53	0.86	-0.52	0.33	-0.33	-0.37	0.77	0.51	-0.47	-0.16	-0.47	0.78	0.73	-0.52	-0.43	1	0.44	-0.54	-0.37	0.35	0.34	-0.49	-0.48	0.31	0.1	0.32	-0.05	-0.48	-0.35	0.16	-0.25	0.28	0.08	0.38	0.26	0.54
metabolite.30	0.52	-0.34	-0.33	0.68	-0.26	-0.38	-0.32	0.39	-0.37	0.18	0.61	-0.5	-0.52	-0.44	0.49	-0.56	0.56	-0.42	-0.63	0.38	0.78	-0.39	-0.6	-0.41	0.36	0.39	-0.38	-0.48	0.44	1	-0.26	-0.41	0.49	0.57	-0.34	-0.33	0.54	0.16	0.39	-0.2	-0.28	-0.28	0.45	-0.43	0.52	0.45	0.46	0.31	0.27
metabolite.31	-0.55	0.51	0.53	-0.32	0.42	0.55	0.43	-0.2	0.3	-0.47	-0.55	0.83	0.8	0.84	-0.57	0.74	-0.31	0.68	0.41	-0.63	-0.57	0.82	0.13	0.82	-0.53	-0.31	0.67	0.61	-0.54	-0.26	1	0.54	-0.47	-0.4	0.88	0.61	-0.41	-0.51	-0.45	0.29	0.88	0.83	-0.3	0.4	-0.36	-0.51	-0.41	-0.3	-0.4
metabolite.32	-0.5	0.67	0.57	-0.3	0.62	0.37	0.49	-0.23	0.37	-0.28	-0.46	0.62	0.56	0.42	-0.32	0.61	-0.37	0.6	0.47	-0.41	-0.42	0.39	0.18	0.38	-0.28	-0.29	0.42	0.25	-0.37	-0.41	0.54	1	-0.46	-0.51	0.57	0.39	-0.52	-0.36	-0.44	0.34	0.59	0.55	-0.37	0.34	-0.37	-0.47	-0.32	-0.24	-0.15
metabolite.33	0.51	-0.51	-0.45	0.34	-0.44	-0.45	-0.44	0.22	-0.2	0.32	0.45	-0.47	-0.55	-0.38	0.31	-0.42	0.59	-0.53	-0.39	0.09	0.57	-0.36	-0.16	-0.38	0.18	0.09	-0.47	-0.26	0.35	0.49	-0.47	-0.46	1	0.77	-0.58	-0.43	0.79	0.48	0.97	-0.4	-0.45	-0.57	0.43	-0.05	0.52	0.44	0.94	0.51	0.21
metabolite.34	0.44	-0.61	-0.54	0.23	-0.6	-0.51	-0.51	0.08	-0.39	0.12	0.48	-0.54	-0.65	-0.43	0.39	-0.51	0.54	-0.41	-0.4	0.14	0.43	-0.27	-0.07	-0.29	0.12	0.08	-0.44	-0.32	0.34	0.57	-0.4	-0.51	0.77	1	-0.43	-0.39	0.98	0.62	0.65	-0.33	-0.4	-0.36	0.65	-0.17	0.71	0.69	0.76	0.69	0.06
metabolite.35	-0.6	0.58	0.62	-0.4	0.4	0.5	0.51	-0.33	0.25	-0.62	-0.56	0.83	0.76	0.71	-0.46	0.69	-0.38	0.8	0.51	-0.58	-0.63	0.83	0.34	0.83	-0.47	-0.26	0.75	0.6	-0.49	-0.34	0.88	0.57	-0.58	-0.43	1	0.72	-0.49	-0.49	-0.6	0.45	0.87	0.93	-0.13	0.41	-0.28	-0.51	-0.47	-0.29	-0.33
metabolite.36	-0.43	0.45	0.47	-0.44	0.2	0.41	0.36	-0.4	0.21	-0.6	-0.6	0.74	0.7	0.53	-0.46	0.5	-0.36	0.6	0.71	-0.51	-0.52	0.66	0.46	0.66	-0.43	-0.4	0.99	0.47	-0.48	-0.33	0.61	0.39	-0.43	-0.39	0.72	1	-0.45	-0.31	-0.42	0.46	0.67	0.58	0.17	0.44	-0.3	-0.43	-0.36	-0.23	-0.39
metabolite.37	0.45	-0.63	-0.56	0.26	-0.58	-0.49	-0.53	0.14	-0.37	0.2	0.47	-0.56	-0.62	-0.43	0.35	-0.51	0.59	-0.46	-0.44	0.16	0.46	-0.31	-0.14	-0.33	0.08	0.04	-0.49	-0.33	0.31	0.54	-0.41	-0.52	0.79	0.98	-0.49	-0.45	1	0.6	0.7	-0.36	-0.42	-0.41	0.57	-0.2	0.62	0.66	0.74	0.61	0.05
metabolite.38	0.35	-0.52	-0.51	0.1	-0.5	-0.25	-0.53	0.04	0.06	0.22	0.07	-0.48	-0.53	-0.39	0.05	-0.44	0.21	-0.29	-0.16	0.01	0.28	-0.42	0.05	-0.43	-0.08	-0.31	-0.34	-0.35	0.1	0.16	-0.51	-0.36	0.48	0.62	-0.49	-0.31	0.6	1	0.42	-0.31	-0.43	-0.47	0.48	-0.05	0.51	0.77	0.46	0.62	-0.09
metabolite.39	0.5	-0.46	-0.4	0.28	-0.38	-0.38	-0.41	0.23	-0.12	0.33	0.4	-0.42	-0.47	-0.33	0.23	-0.35	0.56	-0.54	-0.33	0.09	0.54	-0.35	-0.16	-0.36	0.13	0.05	-0.44	-0.2	0.32	0.39	-0.45	-0.44	0.97	0.65	-0.6	-0.42	0.7	0.42	1	-0.37	-0.43	-0.59	0.32	-0.02	0.37	0.33	0.88	0.37	0.18
metabolite.40	-0.16	0.33	0.43	-0.49	0.17	0.05	0.46	-0.48	-0.12	-0.51	-0.37	0.46	0.44	0.18	-0.11	0.39	-0.31	0.71	0.54	-0.15	-0.19	0.34	0.42	0.35	-0.24	-0.18	0.48	0.31	-0.05	-0.2	0.29	0.34	-0.4	-0.33	0.45	0.46	-0.36	-0.31	-0.37	1	0.5	0.55	0.12	0.3	-0.4	-0.51	-0.34	-0.42	-0.36
metabolite.41	-0.5	0.56	0.6	-0.35	0.37	0.57	0.56	-0.21	0.23	-0.56	-0.58	0.84	0.79	0.66	-0.49	0.7	-0.39	0.79	0.47	-0.56	-0.54	0.71	0.25	0.72	-0.58	-0.42	0.71	0.52	-0.48	-0.28	0.88	0.59	-0.45	-0.4	0.87	0.67	-0.42	-0.43	-0.43	0.5	1	0.87	-0.1	0.4	-0.36	-0.51	-0.36	-0.36	-0.47
metabolite.42	-0.5	0.49	0.54	-0.41	0.32	0.47	0.51	-0.27	0.13	-0.58	-0.5	0.72	0.67	0.62	-0.34	0.61	-0.41	0.86	0.44	-0.49	-0.56	0.74	0.33	0.74	-0.45	-0.23	0.61	0.52	-0.35	-0.28	0.83	0.55	-0.57	-0.36	0.93	0.58	-0.41	-0.47	-0.59	0.55	0.87	1	-0.12	0.33	-0.29	-0.49	-0.46	-0.29	-0.38
metabolite.43	0.39	-0.41	-0.32	0.13	-0.62	-0.31	-0.31	-0.09	-0.38	-0.18	0.17	-0.23	-0.35	-0.42	0.25	-0.42	0.19	-0.12	-0.06	0.04	0.31	-0.11	0.21	-0.13	0	-0.12	0.09	-0.22	0.16	0.45	-0.3	-0.37	0.43	0.65	-0.13	0.17	0.57	0.48	0.32	0.12	-0.1	-0.12	1	-0.13	0.6	0.5	0.44	0.47	-0.05
metabolite.44	-0.32	0.16	0.21	-0.61	0.23	0	0.12	-0.57	0.26	-0.47	-0.5	0.55	0.5	0.61	-0.36	0.71	-0.29	0.58	0.74	-0.54	-0.59	0.55	0.68	0.56	-0.31	-0.25	0.49	0.75	-0.25	-0.43	0.4	0.34	-0.05	-0.17	0.41	0.44	-0.2	-0.05	-0.02	0.3	0.4	0.33	-0.13	1	-0.28	-0.39	0.02	-0.09	-0.35
metabolite.45	0.23	-0.48	-0.43	0.33	-0.38	-0.29	-0.44	0.18	-0.2	0.05	0.5	-0.49	-0.67	-0.46	0.48	-0.52	0.39	-0.36	-0.46	0.21	0.39	-0.25	-0.14	-0.27	0.36	0.26	-0.36	-0.47	0.28	0.52	-0.36	-0.37	0.52	0.71	-0.28	-0.3	0.62	0.51	0.37	-0.4	-0.36	-0.29	0.6	-0.28	1	0.74	0.57	0.78	0.32
metabolite.46	0.27	-0.48	-0.48	0.4	-0.48	-0.28	-0.45	0.28	-0.07	0.25	0.33	-0.66	-0.68	-0.51	0.22	-0.65	0.35	-0.51	-0.46	0.18	0.43	-0.47	-0.24	-0.49	0.11	-0.05	-0.48	-0.58	0.08	0.45	-0.51	-0.47	0.44	0.69	-0.51	-0.43	0.66	0.77	0.33	-0.51	-0.51	-0.49	0.5	-0.39	0.74	1	0.37	0.67	0.13
metabolite.47	0.48	-0.5	-0.45	0.28	-0.42	-0.43	-0.45	0.15	-0.24	0.23	0.46	-0.41	-0.55	-0.37	0.4	-0.35	0.51	-0.39	-0.32	0.09	0.49	-0.31	-0.09	-0.33	0.22	0.12	-0.41	-0.25	0.38	0.46	-0.41	-0.32	0.94	0.76	-0.47	-0.36	0.74	0.46	0.88	-0.34	-0.36	-0.46	0.44	0.02	0.57	0.37	1	0.63	0.18
metabolite.48	0.22	-0.47	-0.48	0.09	-0.37	-0.31	-0.47	0.02	-0.12	0.16	0.39	-0.44	-0.63	-0.32	0.39	-0.41	0.23	-0.25	-0.21	0.09	0.23	-0.2	0	-0.23	0.25	0.12	-0.29	-0.35	0.26	0.31	-0.3	-0.24	0.51	0.69	-0.29	-0.23	0.61	0.62	0.37	-0.42	-0.36	-0.29	0.47	-0.09	0.78	0.67	0.63	1	0.18
metabolite.49	0.12	-0.13	-0.12	0.27	0.14	-0.37	-0.06	0.12	-0.17	0.5	0.59	-0.48	-0.52	-0.4	0.57	-0.41	0.37	-0.47	-0.47	0.51	0.41	-0.38	-0.38	-0.39	0.73	0.63	-0.43	-0.47	0.54	0.27	-0.4	-0.15	0.21	0.06	-0.33	-0.39	0.05	-0.09	0.18	-0.36	-0.47	-0.38	-0.05	-0.35	0.32	0.13	0.18	0.18	1
metabolite.50	-0.23	0.39	0.29	-0.34	0.2	0.29	0.24	-0.24	0.32	-0.21	-0.51	0.54	0.44	0.34	-0.32	0.46	-0.3	0.44	0.62	-0.46	-0.36	0.36	0.4	0.36	-0.38	-0.49	0.57	0.26	-0.35	-0.47	0.31	0.7	-0.18	-0.31	0.39	0.58	-0.33	-0.05	-0.15	0.26	0.39	0.32	-0.01	0.38	-0.28	-0.33	-0.04	0.07	-0.26
metabolite.51	-0.48	0.53	0.56	-0.29	0.36	0.55	0.52	-0.19	0.21	-0.53	-0.56	0.8	0.74	0.62	-0.46	0.65	-0.35	0.79	0.39	-0.56	-0.47	0.68	0.19	0.67	-0.57	-0.42	0.67	0.46	-0.46	-0.2	0.87	0.57	-0.41	-0.33	0.87	0.64	-0.36	-0.4	-0.41	0.48	0.99	0.87	-0.05	0.36	-0.29	-0.46	-0.31	-0.31	-0.43
metabolite.52	-0.37	0.57	0.52	-0.34	0.42	0.26	0.44	-0.21	0.27	-0.22	-0.26	0.53	0.46	0.35	-0.22	0.55	-0.35	0.49	0.48	-0.36	-0.45	0.43	0.33	0.42	-0.19	-0.18	0.35	0.3	-0.24	-0.43	0.46	0.85	-0.32	-0.31	0.54	0.34	-0.32	-0.3	-0.32	0.27	0.51	0.52	-0.23	0.34	-0.29	-0.42	-0.17	-0.1	-0.09
metabolite.53	0.32	-0.48	-0.54	0.34	-0.35	-0.36	-0.54	0.16	-0.2	0.25	0.37	-0.59	-0.66	-0.54	0.34	-0.54	0.42	-0.36	-0.44	0.17	0.48	-0.5	-0.27	-0.53	0.05	-0.07	-0.53	-0.51	0.21	0.52	-0.48	-0.26	0.61	0.81	-0.52	-0.48	0.8	0.71	0.51	-0.34	-0.41	-0.44	0.46	-0.24	0.63	0.73	0.66	0.65	0.02
metabolite.54	0.48	-0.23	-0.22	0.38	-0.24	-0.28	-0.24	0.25	-0.32	0.28	0.49	-0.28	-0.26	-0.17	0.3	-0.27	0.31	-0.41	-0.38	0.29	0.42	-0.15	-0.26	-0.15	0.31	0.37	-0.31	-0.06	0.45	0.38	-0.16	-0.33	0.45	0.23	-0.2	-0.31	0.28	-0.1	0.49	-0.18	-0.16	-0.17	0.14	-0.21	0.05	-0.07	0.36	-0.08	0.43
metabolite.55	0.23	-0.31	-0.28	0.38	-0.29	-0.35	-0.22	0.25	-0.16	0.25	0.47	-0.69	-0.64	-0.47	0.36	-0.66	0.35	-0.59	-0.48	0.45	0.39	-0.44	-0.31	-0.45	0.39	0.32	-0.45	-0.56	0.24	0.45	-0.49	-0.54	0.13	0.39	-0.45	-0.41	0.37	0.39	0.06	-0.44	-0.57	-0.45	0.28	-0.52	0.49	0.76	-0.02	0.3	0.43
metabolite.56	0.2	-0.13	-0.1	0.2	-0.14	-0.35	-0.01	0.08	-0.18	0.4	0.34	-0.43	-0.53	-0.44	0.38	-0.44	0.4	-0.43	-0.32	0.17	0.38	-0.33	-0.07	-0.35	0.32	0.23	-0.38	-0.42	0.3	0.17	-0.48	-0.18	0.5	0.31	-0.34	-0.33	0.28	0.15	0.46	-0.32	-0.41	-0.36	0.24	-0.28	0.44	0.35	0.43	0.36	0.66
metabolite.57	0.22	-0.31	-0.3	0.38	-0.33	-0.38	-0.24	0.22	-0.16	0.22	0.44	-0.69	-0.64	-0.45	0.31	-0.69	0.35	-0.57	-0.47	0.39	0.41	-0.45	-0.33	-0.46	0.33	0.25	-0.42	-0.57	0.19	0.49	-0.48	-0.55	0.2	0.45	-0.46	-0.38	0.42	0.45	0.11	-0.46	-0.55	-0.46	0.33	-0.5	0.53	0.82	0.06	0.38	0.35
metabolite.58	0.25	-0.34	-0.32	0.36	-0.35	-0.34	-0.27	0.25	-0.12	0.23	0.43	-0.71	-0.64	-0.47	0.3	-0.69	0.33	-0.57	-0.44	0.42	0.41	-0.48	-0.3	-0.49	0.32	0.22	-0.44	-0.57	0.2	0.43	-0.5	-0.56	0.17	0.42	-0.5	-0.41	0.4	0.49	0.11	-0.44	-0.57	-0.49	0.3	-0.5	0.49	0.83	0.02	0.36	0.31
metabolite.59	0.26	-0.38	-0.37	0.42	-0.41	-0.29	-0.31	0.3	-0.09	0.27	0.32	-0.67	-0.61	-0.48	0.2	-0.7	0.4	-0.57	-0.45	0.27	0.45	-0.49	-0.3	-0.5	0.18	0.06	-0.42	-0.57	0.09	0.44	-0.5	-0.55	0.3	0.51	-0.51	-0.38	0.5	0.57	0.22	-0.49	-0.54	-0.5	0.38	-0.48	0.55	0.91	0.14	0.41	0.22
metabolite.60	0.3	-0.43	-0.39	0.45	-0.43	-0.18	-0.39	0.37	0.02	0.2	0.29	-0.63	-0.56	-0.48	0.13	-0.63	0.32	-0.53	-0.48	0.31	0.43	-0.51	-0.34	-0.5	0.15	0	-0.43	-0.49	0.05	0.37	-0.46	-0.55	0.2	0.41	-0.49	-0.41	0.42	0.61	0.16	-0.42	-0.52	-0.5	0.32	-0.47	0.51	0.83	0.06	0.37	0.09
metabolite.61	0.35	-0.56	-0.59	0.27	-0.35	-0.41	-0.59	0.07	-0.26	0.4	0.49	-0.67	-0.68	-0.51	0.35	-0.58	0.25	-0.51	-0.46	0.39	0.45	-0.57	-0.3	-0.58	0.35	0.21	-0.6	-0.42	0.35	0.41	-0.53	-0.54	0.34	0.59	-0.59	-0.56	0.57	0.68	0.25	-0.42	-0.62	-0.57	0.25	-0.32	0.51	0.68	0.33	0.59	0.17
metabolite.62	0.15	-0.09	-0.13	0.38	0.04	-0.2	-0.09	0.29	0.01	0.61	0.47	-0.49	-0.55	-0.39	0.34	-0.46	0.31	-0.55	-0.54	0.28	0.43	-0.41	-0.4	-0.42	0.44	0.32	-0.53	-0.51	0.35	0.21	-0.42	-0.16	0.39	0.18	-0.38	-0.49	0.18	0.16	0.36	-0.54	-0.45	-0.4	-0.01	-0.43	0.38	0.35	0.3	0.29	0.82
metabolite.63	0.24	-0.41	-0.35	0.48	-0.43	-0.19	-0.35	0.36	0.02	0.21	0.29	-0.62	-0.58	-0.42	0.11	-0.61	0.35	-0.51	-0.51	0.18	0.45	-0.43	-0.35	-0.44	0.11	-0.03	-0.43	-0.52	0	0.45	-0.4	-0.55	0.32	0.52	-0.45	-0.4	0.51	0.64	0.24	-0.46	-0.47	-0.44	0.38	-0.44	0.6	0.91	0.18	0.46	0.14
metabolite.64	0.37	-0.3	-0.26	0.09	-0.38	-0.47	-0.29	-0.07	-0.39	-0.02	0.5	-0.32	-0.45	-0.34	0.52	-0.33	0.46	-0.27	-0.07	0.23	0.38	-0.1	0.12	-0.12	0.34	0.33	-0.14	-0.17	0.44	0.34	-0.36	-0.22	0.65	0.55	-0.21	-0.08	0.51	0.15	0.61	-0.01	-0.27	-0.22	0.51	-0.02	0.42	0.11	0.73	0.41	0.31
metabolite.65	0.17	-0.09	-0.14	0.33	0.03	-0.25	-0.1	0.22	-0.04	0.56	0.55	-0.4	-0.43	-0.22	0.31	-0.35	0.23	-0.53	-0.48	0.34	0.36	-0.28	-0.41	-0.29	0.54	0.48	-0.45	-0.35	0.43	0.21	-0.27	-0.21	0.29	0.08	-0.29	-0.43	0.09	0.02	0.29	-0.48	-0.37	-0.33	-0.11	-0.36	0.24	0.14	0.21	0.15	0.82
metabolite.66	0.35	-0.57	-0.61	0.22	-0.36	-0.39	-0.61	0.05	-0.23	0.39	0.44	-0.66	-0.65	-0.5	0.29	-0.57	0.22	-0.5	-0.41	0.39	0.42	-0.58	-0.28	-0.58	0.3	0.14	-0.57	-0.4	0.32	0.34	-0.54	-0.52	0.31	0.55	-0.6	-0.54	0.54	0.7	0.23	-0.38	-0.62	-0.58	0.23	-0.3	0.44	0.66	0.28	0.54	0.11
metabolite.67	0.12	-0.06	-0.11	0.37	0.06	-0.17	-0.06	0.3	0.03	0.6	0.44	-0.47	-0.52	-0.37	0.31	-0.44	0.28	-0.54	-0.53	0.27	0.41	-0.41	-0.4	-0.42	0.42	0.31	-0.51	-0.5	0.32	0.18	-0.4	-0.14	0.36	0.13	-0.36	-0.48	0.14	0.13	0.34	-0.53	-0.43	-0.39	-0.05	-0.43	0.33	0.32	0.26	0.24	0.81
metabolite.68	0.25	-0.53	-0.59	0.24	-0.41	-0.23	-0.63	0.11	-0.07	0.34	0.28	-0.5	-0.55	-0.34	0.09	-0.47	0.25	-0.34	-0.4	0	0.35	-0.38	-0.26	-0.4	-0.05	-0.15	-0.47	-0.32	0.09	0.37	-0.32	-0.35	0.53	0.74	-0.43	-0.43	0.73	0.76	0.43	-0.46	-0.4	-0.38	0.32	-0.19	0.54	0.7	0.56	0.71	-0.1
metabolite.69	0.19	-0.16	-0.13	0.4	-0.2	-0.3	-0.09	0.24	-0.1	0.19	0.36	-0.55	-0.48	-0.35	0.28	-0.54	0.36	-0.53	-0.4	0.34	0.29	-0.31	-0.25	-0.32	0.33	0.31	-0.31	-0.43	0.14	0.4	-0.37	-0.44	0.07	0.28	-0.31	-0.27	0.25	0.22	0	-0.44	-0.47	-0.34	0.23	-0.44	0.39	0.62	-0.1	0.16	0.46
metabolite.70	0.21	-0.19	-0.16	0.38	-0.23	-0.28	-0.12	0.26	-0.08	0.2	0.35	-0.57	-0.49	-0.36	0.26	-0.56	0.34	-0.55	-0.39	0.37	0.29	-0.34	-0.25	-0.34	0.32	0.29	-0.32	-0.44	0.14	0.37	-0.39	-0.47	0.05	0.25	-0.34	-0.29	0.24	0.25	-0.01	-0.43	-0.49	-0.37	0.22	-0.46	0.36	0.63	-0.14	0.14	0.43
metabolite.71	0.11	-0.04	-0.09	0.36	0.08	-0.16	-0.05	0.29	0.05	0.61	0.42	-0.46	-0.49	-0.35	0.29	-0.43	0.27	-0.54	-0.52	0.27	0.4	-0.4	-0.41	-0.41	0.4	0.29	-0.5	-0.49	0.31	0.16	-0.39	-0.13	0.33	0.1	-0.36	-0.47	0.11	0.12	0.32	-0.52	-0.42	-0.38	-0.07	-0.43	0.3	0.3	0.23	0.2	0.8
metabolite.72	0.03	0.03	0.01	0.16	0.24	-0.23	0.02	0.12	0.03	0.37	0.5	-0.32	-0.39	-0.2	0.41	-0.25	0.21	-0.36	-0.35	0.29	0.23	-0.18	-0.23	-0.18	0.56	0.57	-0.33	-0.24	0.45	0.16	-0.25	-0.12	0.29	0.02	-0.18	-0.32	0.01	-0.14	0.29	-0.36	-0.3	-0.22	-0.1	-0.15	0.27	0.02	0.23	0.12	0.85
metabolite.73	0.21	-0.44	-0.33	0.33	-0.35	-0.14	-0.34	0.29	0	0.16	0.31	-0.54	-0.52	-0.48	0.18	-0.54	0.36	-0.49	-0.49	0.31	0.41	-0.43	-0.26	-0.43	0.25	0.08	-0.41	-0.5	0.14	0.3	-0.46	-0.54	0.28	0.41	-0.46	-0.4	0.42	0.56	0.26	-0.33	-0.45	-0.48	0.34	-0.4	0.61	0.71	0.14	0.24	0.24
metabolite.74	0.05	0.09	0.06	0.26	0.14	-0.12	0.09	0.22	0.02	0.42	0.38	-0.25	-0.33	-0.18	0.26	-0.25	0.24	-0.4	-0.41	0.14	0.27	-0.16	-0.28	-0.18	0.33	0.32	-0.35	-0.28	0.28	0.12	-0.2	-0.04	0.37	0.08	-0.15	-0.32	0.09	-0.1	0.38	-0.42	-0.21	-0.18	-0.07	-0.29	0.24	0.08	0.3	0.14	0.73
metabolite.75	0.1	-0.29	-0.21	0.35	-0.27	-0.16	-0.22	0.25	0.12	0.18	0.15	-0.45	-0.37	-0.35	0.02	-0.45	0.33	-0.47	-0.35	0.18	0.28	-0.36	-0.22	-0.37	0.13	-0.02	-0.28	-0.43	-0.03	0.25	-0.42	-0.48	0.16	0.34	-0.39	-0.26	0.34	0.54	0.09	-0.4	-0.47	-0.46	0.28	-0.32	0.43	0.7	-0.01	0.18	0.21
metabolite.76	0.16	-0.37	-0.26	0.31	-0.29	-0.17	-0.28	0.21	0.01	0.13	0.22	-0.43	-0.41	-0.39	0.12	-0.45	0.39	-0.43	-0.39	0.22	0.37	-0.34	-0.2	-0.34	0.25	0.07	-0.3	-0.43	0.1	0.28	-0.41	-0.49	0.26	0.37	-0.38	-0.29	0.36	0.51	0.21	-0.3	-0.43	-0.44	0.34	-0.31	0.58	0.65	0.11	0.2	0.27
Progesterone	0.71	-0.37	-0.45	0.61	-0.34	-0.48	-0.34	0.38	-0.44	0.48	0.46	-0.48	-0.45	-0.42	0.42	-0.52	0.61	-0.53	-0.47	0.41	0.69	-0.51	-0.43	-0.51	0.41	0.36	-0.47	-0.43	0.43	0.53	-0.42	-0.34	0.51	0.32	-0.53	-0.44	0.37	0.03	0.49	-0.25	-0.48	-0.45	0.17	-0.48	0.2	0.18	0.43	0.12	0.39
T.bet	-0.62	0.64	0.61	-0.47	0.59	0.38	0.49	-0.36	0.36	-0.54	-0.35	0.44	0.42	0.25	-0.23	0.38	-0.52	0.63	0.39	-0.23	-0.54	0.28	0.25	0.28	-0.19	-0.1	0.37	0.3	-0.31	-0.46	0.4	0.62	-0.61	-0.52	0.53	0.35	-0.56	-0.33	-0.59	0.42	0.42	0.55	-0.37	0.26	-0.35	-0.45	-0.49	-0.29	-0.29
GATA3	0.64	-0.61	-0.54	0.38	-0.5	-0.56	-0.45	0.28	-0.6	0.42	0.79	-0.68	-0.7	-0.51	0.69	-0.55	0.58	-0.69	-0.58	0.63	0.55	-0.43	-0.29	-0.43	0.55	0.58	-0.67	-0.39	0.68	0.56	-0.55	-0.62	0.59	0.64	-0.6	-0.64	0.66	0.2	0.54	-0.37	-0.58	-0.55	0.27	-0.42	0.42	0.34	0.56	0.33	0.46
IFN.γ	-0.46	0.43	0.33	-0.21	0.63	0.29	0.29	-0.09	0.2	-0.27	-0.12	0.16	0.21	0	0.03	0.12	-0.29	0.49	0.1	0.09	-0.18	-0.02	-0.08	-0.02	0.04	0.11	0.09	0.01	-0.07	-0.16	0.22	0.49	-0.58	-0.43	0.3	0.08	-0.45	-0.33	-0.57	0.36	0.23	0.41	-0.36	-0.02	-0.18	-0.25	-0.52	-0.27	-0.09
IL.4	0.28	-0.24	-0.29	0.37	-0.09	-0.18	-0.31	0.37	0.13	0.28	0.49	-0.5	-0.56	-0.43	0.39	-0.49	0.32	-0.53	-0.47	0.47	0.32	-0.44	-0.32	-0.43	0.5	0.41	-0.45	-0.45	0.32	0.21	-0.44	-0.33	0.27	0.18	-0.41	-0.43	0.18	0.3	0.27	-0.52	-0.48	-0.5	0.12	-0.42	0.58	0.44	0.23	0.38	0.54
[truncated: 32 more columns]
