# Supplementary material for: Danggui-Yimucao Herb Pair Can Protect Mice From the Immune Imbalance Caused by Medical Abortion and Stabilize the Level of Serum Metabolites
Source: Front Pharmacol. 2021 Nov 18;12:754125. doi: 10.3389/fphar.2021.754125 (PMC8636897; doi:10.3389/fphar.2021.754125)
Supplement: Supplementary file 2 [file Table1.XLSX]

## Sheet: Sheet1
Ionization mode	No.	Description	Compound ID	Formula	Mass Error (ppm)	Retention time (min)	m/z	Adducts	C vs. M	D vs. M	Y vs. M	DY vs. M
ESI+	1	PE(20:2(11Z,14Z)/18:0)	HMDB0009288	C43H82NO8P	1.38779	9.5158	794.568	M+Na	↓**	ns	↓*	↓*
	2	Acrimarine H	HMDB0038599	C30H27NO7	1.23829	13.3473	536.169	M+Na	↑***	ns	↑*	↑***
	3	PE(20:0/18:2(9Z,12Z))	HMDB0009225	C43H82NO8P	-4.0056	12.9893	794.564	M+Na	↑**	ns	↑*	↑***
	4	LysoPC(20:4(5Z,8Z,11Z,14Z))	HMDB0010395	C28H50NO7P	3.53685	6.74975	544.342	M+H	↓**	↓**	↓**	↓**
	5	Cer(d18:0/18:0)	HMDB0011761	C36H73NO3	-1.54541	13.4867	568.565	M+H	↑***	ns	ns	↑**
	6	LysoPC(20:5(5Z,8Z,11Z,14Z,17Z))	HMDB0010397	C28H48NO7P	2.76237	6.09523	542.326	M+H, M+Na	↑**	ns	ns	↑**
	7	PE(18:4(6Z,9Z,12Z,15Z)/20:0)	HMDB0009196	C43H78NO8P	4.76595	13.0597	768.557	M+H	↑**	ns	ns	↑***
	8	LysoPC(22:6(4Z,7Z,10Z,13Z,16Z,19Z))	HMDB0010404	C30H50NO7P	-1.17126	6.67928	568.339	M+H, M+Na	↓*	↓*	↓*	↓*
	9	25-Acetyl-6,7-didehydrofevicordin F 3-glucoside	HMDB0036338	C37H52O13	2.82034	12.2569	722.377	M+NH4	↑**	ns	ns	↑***
	10	Tetrahydro-6-(2-hydroxy-16,19-dimethylhexacosyl)-4-methyl-2H-pyran-2-one	HMDB0031034	C34H66O3	4.0696	10.7381	540.537	M+NH4	↓***	ns	↓**	↓**
ESI-	11	Arachidonic acid	HMDB0001043	C20H32O2	0.596063	9.15662	303.233	M-H	↓**	↓***	↓*	↓***
	12	LysoPE(0:0/22:5(7Z,10Z,13Z,16Z,19Z))	HMDB0011495	C27H46NO7P	0.991629	5.93717	526.294	M-H	↑***	↑**	↑***	↑***
	13	3''-Chloro-3''-deoxytriphasiol	HMDB0041136	C19H23ClO5	-1.03229	5.93717	731.239	2M-H	↑***	↑**	↑*	↑***
	14	LysoPE(0:0/16:1(9Z))	HMDB0011474	C21H42NO7P	-0.601282	6.13822	450.262	M-H	↑**	↑*	↑***	↑***
	15	Formoterol	HMDB0015118	C19H24N2O4	-1.99707	9.35765	379.158	M-H, M+Cl	↓**	↓**	↓*	↓***
	16	LysoPE(0:0/20:5(5Z,8Z,11Z,14Z,17Z))	HMDB0011489	C25H42NO7P	0.418482	5.91075	498.263	M-H	↑**	↑**	↑**	↑***
	17	2-Decylfuran	HMDB0032215	C14H24O	-2.89547	5.9724	253.18	M+FA-H	↓*	↓*	↓*	↓*
	18	LysoPE(0:0/20:1(11Z))	HMDB0011482	C25H50NO7P	0.699262	8.55502	506.326	M-H	↑***	↑**	↑***	↑***
	19	LysoPE(0:0/18:3(6Z,9Z,12Z))	HMDB0011478	C23H42NO7P	-0.269058	5.88432	474.262	M-H	↑***	↑***	↑***	↑***
	20	Porrigenin A	HMDB0032783	C27H44O5	-2.47696	9.35765	895.628	2M-H	↓*	↓***	↓*	↓***
	21	LysoPE(22:4(7Z,10Z,13Z,16Z)/0:0)	HMDB0011523	C27H48NO7P	1.97544	6.53877	528.311	M-H	↓*	↓***	↓***	↓***
	22	LysoPC(14:0/0:0)	HMDB0010379	C22H46NO7P	0.2851	5.86672	512.3	M+FA-H	↑**	↑*	↑***	↑***
	23	LysoPE(0:0/18:2(9Z,12Z))	HMDB0011477	C23H44NO7P	2.00333	6.52115	476.279	M-H, 2M-H	↑*	↑***	↑***	↑**
	24	LysoPE(0:0/16:0)	HMDB0011473	C21H44NO7P	-0.382237	5.86672	452.278	M-H	↑**	↑*	↑***	↑***
	25	Alpha-Linolenic acid	HMDB0001388	C18H30O2	-0.407309	8.7913	277.217	M-H	↓*	↓***	ns	↓***
	26	2-Methyl-5-(8-pentadecenyl)-1,3-benzenediol	HMDB0038910	C22H36O2	0.811169	9.94317	331.265	M-H, 2M-H	↓*	↓***	ns	↓***
	27	LysoPE(0:0/20:3(11Z,14Z,17Z))	HMDB0011484	C25H46NO7P	-1.82554	5.91955	502.293	M-H	↑**	↑**	↑**	↑***
	28	LysoPE(0:0/22:5(4Z,7Z,10Z,13Z,16Z))	HMDB0011494	C27H46NO7P	2.08642	6.73982	526.295	M-H	↑*	ns	↑**	↑***
	29	Tetracosapentaenoic acid (24:5n-6)	HMDB0006322	C24H38O2	-0.509168	10.3085	357.28	M-H	↓*	↓*	ns	↓***
	30	Rotigotine	HMDB0015615	C19H25NOS	-3.88275	6.47865	629.322	2M-H	↓*	↓***	↓***	↓***
	31	LysoPE(0:0/18:1(11Z))	HMDB0011475	C23H46NO7P	0.394363	6.18072	478.294	M-H	↑*	ns	↑**	↑***
	32	2-O-Benzoyl-D-glucose	HMDB0034618	C13H16O7	-1.80486	2.84685	283.082	M-H, 2M-H	↑***	ns	↑***	↑**
	33	LysoPC(18:0)	HMDB0010384	C26H54NO7P	2.07564	8.42443	568.363	M+FA-H	↓**	ns	↓*	↓*
	34	LysoPC(16:0)	HMDB0010382	C24H50NO7P	1.86496	7.12428	540.332	M+FA-H	↓**	ns	ns	↓**
	35	LysoPC(16:1(9Z)/0:0)	HMDB0010383	C24H48NO7P	0.603806	6.76623	492.31	M-H	↑**	↑*	↑**	↑***
	36	LysoPC(18:3(6Z,9Z,12Z))	HMDB0010387	C26H48NO7P	0.0850244	5.91955	562.315	M+Cl, M+FA-H	↑*	↑**	↑**	↑***
	37	LysoPC(15:0)	HMDB0010381	C23H48NO7P	2.27216	7.10667	480.311	M-H	↓**	ns	ns	↓**
	38	4-ethylphenylsulfate	HMDB0062551	C8H10O4S	-3.9465	11.2881	201.022	M-H	↓*	ns	ns	↓*
	39	LysoPC(17:0)	HMDB0012108	C25H52NO7P	2.23923	8.42443	508.342	M-H	↓**	ns	↓*	↓*
	40	LysoPE(0:0/20:2(11Z,14Z))	HMDB0011483	C25H48NO7P	-0.835707	7.63053	504.309	M-H	↑***	ns	ns	↑*
	41	Oleic acid	HMDB0000207	C18H34O2	-1.97095	7.38545	281.248	M-H	↑**	ns	↑*	↑***
	42	LysoPE(0:0/22:1(13Z))	HMDB0011491	C27H54NO7P	2.18925	7.95342	580.363	M+FA-H	↑**	↑*	↑**	↑***
	43	LysoPC(18:2(9Z,12Z))	HMDB0010386	C26H50NO7P	3.56542	6.574	564.333	M+FA-H	↓*	ns	ns	↓**
	44	LysoPE(0:0/22:6(4Z,7Z,10Z,13Z,16Z,19Z))	HMDB0011496	C27H44NO7P	1.99955	6.44342	524.279	M-H, 2M-H	↑*	↑*	↑*	↑**
	45	Azaspiracid 2	HMDB0038234	C48H73NO12	-1.787	10.7549	900.51	M+FA-H	↓*	ns	ns	↓**
	46	Lucidenic acid K	HMDB0035890	C27H36O7	-2.98938	9.22707	943.482	2M-H	↓*	ns	ns	↓**
	47	S-(9-deoxy-delta9,12-PGD2)-glutathione	HMDB0013058	C30H47N3O10S	3.93565	8.46848	640.293	M-H	↓**	ns	ns	↓*
	48	11-Hydroxyprogesterone 11-glucuronide	HMDB0010364	C27H38O9	3.89158	11.5933	1011.5	2M-H	↓*	ns	ns	↓*
	49	12R-hydroxy-5Z,8Z,12Z-eicosatrienoic acid	HMDB0062290	C20H34O3	-1.61888	7.46472	321.243	M-H	↓**	↓*	ns	↓***
	50	Indoxyl sulfate	HMDB0000682	C8H7NO4S	-3.81917	2.64733	212.001	M-H, 2M-H	↑**	↑*	↑*	↑***
	51	LysoPE(20:1(11Z)/0:0)	HMDB0011512	C25H50NO7P	2.60878	7.38545	506.327	M-H	↑**	ns	↑*	↑***
	52	p-Cresol sulfate	HMDB0011635	C7H8O4S	-2.68634	2.88208	187.007	M-H	↑**	ns	↑*	↑**
	53	Ginsenoside Rb1	HMDB0035892	C54H92O23	2.33691	7.1419	1107.6	M-H	↓*	ns	ns	↓**
	54	LysoPC(P-18:0)	HMDB0013122	C26H54NO6P	1.55299	7.69065	552.368	M+FA-H	↓**	ns	ns	↓*
	55	DHAP(18:0e)	HMDB0011142	C21H43O6P	0.993547	8.31873	843.553	2M-H	↓*	ns	ns	↓***
	56	PE(P-16:0e/0:0)	HMDB0011152	C21H44NO6P	-0.228954	7.42067	436.283	M-H	↓*	ns	ns	↓**
	57	PC(18:4(6Z,9Z,12Z,15Z)/18:0)	HMDB0008234	C44H80NO8P	3.80839	8.61667	826.563	M+FA-H	↓*	ns	ns	↓***
	58	PE(20:2(11Z,14Z)/18:2(9Z,12Z))	HMDB0009291	C43H78NO8P	2.75725	8.61667	766.541	M-H	↓*	ns	ns	↓***
	59	PC(16:0/20:4(5Z,8Z,11Z,14Z))	HMDB0007982	C44H80NO8P	3.32391	9.02603	826.563	M+FA-H	↓*	ns	↓*	↓**
	60	PE(20:2(11Z,14Z)/16:0)	HMDB0009286	C41H78NO8P	2.60083	10.4743	742.541	M-H	↓*	ns	↓*	↓***
	61	PC(18:1(11Z)/18:1(11Z))	HMDB0008070	C44H84NO8P	2.65045	7.98712	830.594	M+FA-H	↓*	ns	ns	↓**
	62	12 Hydroxy arachidonic acid	HMDB0060101	C20H32O3	-0.78436	7.1932	319.228	M-H, 2M-H	↓**	ns	ns	↓**
	63	PC(18:2(9Z,12Z)/16:0)	HMDB0008133	C42H80NO8P	3.52969	10.4743	802.563	M+FA-H	↓*	ns	↓*	↓***
	64	Nummularine B	HMDB0029334	C32H41N5O6	4.65449	7.7611	626.278	M+Cl	↓*	ns	↓*	↓*
	65	Prostaglandin C1(1-)	HMDB0062756	C20H32O4	-2.02414	6.417	335.222	M-H	↓*	ns	ns	↓*
	66	PE(14:1(9Z)/24:1(15Z))	HMDB0008882	C43H82NO8P	2.35119	8.31873	770.572	M-H	↓*	ns	ns	↓**
	67	Eicosapentaenoic acid	HMDB0001999	C20H30O2	-0.645451	7.1932	301.217	M-H	↓**	ns	ns	↓**
	68	7,11-Bisdeacetylvaltrate 7-(3-methylpentanoate) 11-(3-hydroxy-3-methylbutanoate)	HMDB0033655	C26H38O9	3.87551	9.43693	987.5	2M-H	↓*	ns	ns	↓*
	69	PC(20:4(5Z,8Z,11Z,14Z)/16:0)	HMDB0008429	C44H80NO8P	3.36782	8.31873	826.563	M+FA-H	↓*	ns	ns	↓**
	70	PE(20:4(5Z,8Z,11Z,14Z)/18:0)	HMDB0009387	C43H78NO8P	2.6425	8.31873	766.541	M-H	↓*	ns	ns	↓**
	71	Homoagmatine	HMDB0031505	C6H16N4	-1.41578	7.1932	179.107	M+Cl	↓**	ns	ns	↓**
	72	Tridecyl phloretate	HMDB0035477	C22H36O3	-0.707174	7.89177	347.259	M-H	↓*	ns	ns	↓*
	73	PE(20:0/18:3(6Z,9Z,12Z))	HMDB0009226	C43H80NO8P	2.5751	10.702	768.557	M-H	↓**	ns	ns	↓**
	74	PE(18:3(9Z,12Z,15Z)/20:0)	HMDB0009163	C43H80NO8P	3.17076	7.1932	814.563	M+FA-H	↓*	ns	ns	↓*
	75	PC(22:5(7Z,10Z,13Z,16Z,19Z)/16:0)	HMDB0008692	C46H82NO8P	3.97955	9.22707	852.579	M+FA-H	↓*	ns	ns	↓*
	76	PC(18:3(9Z,12Z,15Z)/18:0)	HMDB0008201	C44H82NO8P	3.12516	10.702	828.578	M+FA-H	↓*	ns	ns	↓*
